# Supplementary material for: SSCC TD: A Serial and Simultaneous Configural-Cue Compound Stimuli Representation for Temporal Difference Learning
Source: PLoS One. 2014 Jul 23;9(7):e102469. doi: 10.1371/journal.pone.0102469 (PMC4108321; doi:10.1371/journal.pone.0102469)
Supplement: Design Datasets S1 — Files containing the design and parameters for each experiment to be opened with the SSCC TD Simulator. (ZIP) [file pone.0102469.s002.zip]

Archive with 10 entries (10 files):
- Design Datasets S1/Exp1_SOC_H&R_75.ssc
- Design Datasets S1/Exp2_Blocking_AP&G_02.ssc
- Design Datasets S1/Exp3_Timing_Jetal_2013.ssc
- Design Datasets S1/Exp4_S_Generalization_Pavlov_27.ssc
- Design Datasets S1/Exp5_Renewal_B&P_89.ssc
- Design Datasets S1/Exp6_Patterning_Hetal_08.ssc
- Design Datasets S1/Exp7_Summation_R_97.ssc
- Design Datasets S1/Exp8_negOS_Holland_84_SER.ssc
- Design Datasets S1/Exp8_negOS_Holland_84_SIM.ssc
- Design Datasets S1/Exp9_Serial_D_MMMF_04.ssc
